# Supplementary material for: Regulatory Machinery of Bacterial Bioflocculant Synthesis and Optimisation and Assessment of Bioflocculation Efficiency in Wastewater
Source: Int J Mol Sci. 2025 Oct 30;26(21):10559. doi: 10.3390/ijms262110559 (PMC12609847; doi:10.3390/ijms262110559)
Supplement: Supplementary file 1 [file ijms-26-10559-s001.zip]

Archive with 1 entries (1 files):
- ijms-3932505-supplementary.pdf
